# Supplementary material for: Systematic pan‐cancer analysis identifies RBM39 as an immunological and prognostic biomarker
Source: J Cell Mol Med. 2022 Aug 21;26(18):4859–71. doi: 10.1111/jcmm.17517 (PMC9465192; doi:10.1111/jcmm.17517)
Supplement: Supplementary file 7 — Table S1 [file JCMM-26-4859-s002.xlsx]

## Sheet: Sheet1
Supplementary Table 1. Relationship between RBM39 expression and immune cell infiltration across cancers.
CellType	ACC	BLCA	BRCA	CESC	CHOL	COADREAD	COAD	DLBC	ESCA	GBMLGG	GBM	HNSC	KICH	KIRC	KIRP	LAML	LGG	LIHC	LUADLUSC	LUAD	LUSC	MESO	OV	PAAD	PCPG	PRAD	READ	SARC	SKCM	STAD	TGCT	THCA	THYM	UCEC	UCS	UVM
	(p-value/Cor)	(p-value/Cor)	(p-value/Cor)	(p-value/Cor)	(p-value/Cor)	(p-value/Cor)	(p-value/Cor)	(p-value/Cor)	(p-value/Cor)	(p-value/Cor)	(p-value/Cor)	(p-value/Cor)	(p-value/Cor)	(p-value/Cor)	(p-value/Cor)	(p-value/Cor)	(p-value/Cor)	(p-value/Cor)	(p-value/Cor)	(p-value/Cor)	(p-value/Cor)	(p-value/Cor)	(p-value/Cor)	(p-value/Cor)	(p-value/Cor)	(p-value/Cor)	(p-value/Cor)	(p-value/Cor)	(p-value/Cor)	(p-value/Cor)	(p-value/Cor)	(p-value/Cor)	(p-value/Cor)	(p-value/Cor)	(p-value/Cor)	(p-value/Cor)
B cells	＜0.001/-0.420	＜0.001/-0.220	＜0.001/-0.220	0.025/-0.130	0.602/0.090	＜0.001/-0.150	0.001/-0.150	0.064/0.270	0.306/0.081	＜0.001/-0.250	0.001/-0.250	0.059/-0.084	0.404/0.110	＜0.001/-0.270	＜0.001/-0.360	0.178/-0.110	＜0.001/-0.250	0.645/-0.024	＜0.001/-0.240	＜0.001/-0.190	＜0.001/-0.280	0.051/-0.210	0.001/-0.170	0.250/-0.087	0.017/-0.180	0.147/-0.065	0.113/-0.120	＜0.001/-0.220	0.070/-0.084	＜0.001/-0.210	＜0.001/-0.320	＜0.001/-0.280	0.023/-0.210	＜0.001/-0.180	0.694/-0.054	0.927/0.010
Dendritic cells	0.024/-0.250	＜0.001/-0.330	＜0.001/-0.270	＜0.001/-0.270	0.477/-0.120	＜0.001/-0.270	＜0.001/-0.300	0.655/-0.066	0.016/-0.190	＜0.001/-0.210	＜0.001/-0.280	＜0.001/-0.310	0.697/-0.049	＜0.001/-0.230	＜0.001/-0.410	0.982/0.002	＜0.001/-0.180	＜0.001/-0.360	＜0.001/-0.310	＜0.001/-0.250	＜0.001/-0.380	0.091/-0.180	0.009/-0.130	0.382/-0.066	0.002/-0.230	＜0.001/-0.220	0.013/-0.190	＜0.001/-0.370	＜0.001/-0.360	＜0.001/-0.300	＜0.001/-0.360	＜0.001/-0.280	＜0.001/-0.430	＜0.001/-0.300	0.045/-0.270	0.119/-0.180
aDC	0.296/-0.120	＜0.001/-0.180	＜0.001/-0.220	＜0.001/-0.220	0.805/-0.042	＜0.001/-0.250	＜0.001/-0.320	0.917/-0.015	0.636/0.037	0.057/-0.072	＜0.001/-0.320	0.002/-0.130	0.533/0.079	0.008/-0.110	＜0.001/-0.320	0.718/-0.030	0.728/0.015	0.265/0.058	＜0.001/0.200	＜0.001/-0.150	＜0.001/-0.240	0.005/-0.300	＜0.001/-0.240	0.716/-0.027	0.033/-0.160	0.027/0.099	0.899/-0.010	＜0.001/-0.260	＜0.001/-0.180	0.043/-0.100	0.002/-0.250	＜0.001/-0.290	0.037/-0.190	0.008/-0.110	＜0.001/-0.490	0.872/0.018
iDC	0.044/-0.230	＜0.001/-0.320	＜0.001/-0.130	0.001/-0.190	0.535/-0.110	＜0.001/-0.350	＜0.001/-0.370	0.055/-0.280	0.013/-0.190	＜0.001/-0.340	＜0.001/-0.430	＜0.001/-0.320	0.160/-0.180	＜0.001/-0.290	＜0.001/-0.450	0.001/-0.270	＜0.001/-0.300	0.071/-0.093	＜0.001/-0.330	＜0.001/-0.250	＜0.001/-0.430	0.119/-0.170	0.006/-0.140	0.009/-0.190	0.012/-0.190	0.001/-0.150	0.002/-0.240	＜0.001/-0.380	＜0.001/-0.340	＜0.001/-0.290	＜0.001/-0.400	＜0.001/-0.240	0.170/-0.130	＜0.001/-0.400	0.067/-0.250	0.138/-0.170
pDC	0.001/-0.370	＜0.001/-0.430	＜0.001/-0.150	0.029/-0.120	0.131/-0.260	0.002/-0.120	0.014/-0.110	0.004/-0.420	0.849/-0.015	＜0.001/0.260	0.005/0.220	＜0.001/-0.210	＜0.001/-0.420	0.147/0.062	0.017/-0.140	0.182/0.110	＜0.001/0.250	＜0.001/-0.290	＜0.001/-0.200	＜0.001/-0.210	＜0.001/-0.170	0.252/-0.120	0.004/-0.150	0.163/-0.100	＜0.001/-0.290	＜0.001/-0.260	0.024/-0.180	＜0.001/-0.220	＜0.001/-0.340	＜0.001/-0.420	＜0.001/-0.350	0.615/0.022	＜0.001/-0.570	＜0.001/-0.420	0.017/-0.320	0.021/-0.260
Eosinophils	0.007/-0.300	0.035/-0.100	＜0.001/0.230	0.186/0.076	0.980/-0.004	0.153/-0.056	0.425/-0.036	0.530/0.093	0.003/0.230	＜0.001/-0.140	0.024/-0.170	0.001/-0.150	0.654/0.056	0.784/0.012	0.030/0.130	0.841/-0.016	0.013/-0.110	0.001/0.170	＜0.001/-0.170	0.006/-0.120	＜0.001/-0.160	0.044/0.220	0.230/0.062	0.308/-0.077	0.101/-0.120	＜0.001/0.160	0.128/-0.120	0.202/-0.079	0.081/-0.080	0.045/-0.100	0.074/-0.140	＜0.001/0.190	0.467/0.067	0.187/-0.056	0.568/0.078	0.005/0.310
Macrophages	0.010/-0.290	＜0.001/-0.300	＜0.001/-0.270	＜0.001/-0.230	0.418/-0.140	＜0.001/-0.150	＜0.001/-0.210	0.194/-0.190	0.853/-0.015	＜0.001/-0.180	＜0.001/-0.400	＜0.001/-0.190	0.603/0.066	＜0.001/-0.250	＜0.001/-0.430	0.071/-0.150	0.005/-0.120	0.830/-0.011	＜0.001/-0.270	＜0.001/-0.200	＜0.001/-0.360	0.200/-0.140	0.007/-0.140	0.025/-0.170	0.060/-0.140	0.093/-0.075	0.380/0.068	＜0.001/-0.450	＜0.001/-0.210	＜0.001/-0.220	＜0.001/-0.310	＜0.001/-0.240	0.440/0.071	0.120/-0.066	0.019/-0.310	0.629/-0.055
Mast cell	0.004/-0.330	＜0.001/-0.230	＜0.001/0.110	0.789/-0.015	0.810/-0.041	＜0.001/-0.200	＜0.001/-0.220	0.642/-0.069	0.407/-0.065	＜0.001/-0.380	＜0.001/-0.310	＜0.001/-0.290	0.885/0.081	0.003/-0.130	0.095/0.098	0.253/0.093	＜0.001/-0.400	0.062/-0.096	＜0.001/-0.250	＜0.001/-0.150	＜0.001/-0.330	0.428/0.086	0.003/-0.150	0.093/-0.130	0.020/-0.170	＜0.001/-0.220	0.099/-0.130	0.012/-0.150	＜0.001/-0.300	＜0.001/-0.360	0.061/-0.150	＜0.001/-0.240	0.002/-0.280	＜0.001/-0.150	0.107/-0.220	0.258/-0.130
Neutrophils	0.244/-0.130	＜0.001/-0.310	＜0.001/-0.240	＜0.001/-0.350	0.148/-0.250	＜0.001/-0.210	＜0.001/-0.220	0.688/-0.059	0.148/-0.110	＜0.001/-0.170	＜0.001/-0.270	＜0.001/-0.420	0.385/0.110	0.532/-0.027	＜0.001/-0.510	0.024/-0.180	0.012/-0.110	＜0.001/-0.260	＜0.001/-0.350	＜0.001/-0.300	＜0.001/-0.390	0.019/-0.250	＜0.001/-0.190	0.046/-0.150	0.137/-0.110	0.003/-0.130	0.032/-0.170	＜0.001/-0.440	＜0.001/-0.380	＜0.001/-0.210	＜0.001/-0.370	＜0.001/-0.290	＜0.001/-0.360	＜0.001/-0.330	0.010/-0.340	0.533/-0.071
NK cells	0.286/-0.120	＜0.001/-0.180	0.024/0.068	0.009/0.150	0.327/-0.170	＜0.001/-0.140	＜0.001/-0.190	0.352/-0.140	0.537/-0.049	0.003/-0.110	0.415/0.063	0.852/-0.008	0.290/-0.130	0.211/-0.054	0.136/-0.088	0.746/0.027	＜0.001/-0.180	0.432/-0.041	0.052/-0.060	0.043/-0.088	0.778/0.013	0.805/-0.027	＜0.001/0.230	0.132/-0.110	0.015/-0.180	＜0.001/-0.290	0.785/0.021	0.038/0.130	＜0.001/-0.290	＜0.001/-0.260	0.591/-0.043	0.007/0.120	0.289/-0.098	＜0.001/-0.220	0.136/0.200	0.008/-0.300
NK CD56bright cells	0.003/-0.330	0.026/-0.110	＜0.001/0.130	0.216/0.071	0.363/-0.160	＜0.001/-0.350	＜0.001/-0.380	0.060/-0.270	0.121/0.120	＜0.001/-0.220	0.806/0.019	0.010/0.120	0.155/-0.180	0.001/-0.140	0.279/-0.064	0.767/0.024	＜0.001/-0.320	0.016/0.130	0.453/-0.023	0.377/-0.038	0.044/0.090	0.257/-0.120	0.500/-0.035	0.930/-0.007	0.183/-0.099	＜0.001/-0.200	＜0.001/-0.290	0.056/-0.120	＜0.001/-0.290	0.765/-0.015	0.006/-0.220	0.866/0.007	＜0.001/-0.440	＜0.001/-0.370	0.734/0.046	0.024/-0.250
NK CD56dim cells	0.001/-0.370	＜0.001/-0.280	＜0.001/-0.280	＜0.001/-0.280	0.036/-0.350	＜0.001/-0.160	＜0.001/-0.190	0.258/-0.170	0.007/-0.210	＜0.001/-0.210	0.003/-0.230	＜0.001/-0.220	0.170/-0.170	＜0.001/-0.170	＜0.001/-0.360	0.023/-0.180	＜0.001/-0.180	0.040/-0.110	＜0.001/-0.220	＜0.001/-0.240	＜0.001/-0.230	0.001/-0.350	＜0.001/-0.240	0.052/-0.150	＜0.001/-0.260	0.054/-0.086	0.464/-0.057	＜0.001/-0.360	＜0.001/-0.280	＜0.001/-0.190	＜0.001/-0.360	＜0.001/-0.230	＜0.001/-0.460	＜0.001/-0.330	0.154/-0.190	0.606/-0.058
T cells	0.025/-0.250	＜0.001/-0.200	＜0.001/-0.150	0.002/-0.180	0.325/-0.170	＜0.001/-0.280	＜0.001/-0.330	0.316/0.150	0.134/0.120	＜0.001/-0.230	＜0.001/-0.360	＜0.001/-0.160	0.435/0.098	0.017/-0.100	＜0.001/-0.270	0.136/-0.120	＜0.001/-0.190	0.398/-0.044	＜0.001/-0.220	＜0.001/-0.150	＜0.001/-0.270	0.042/-0.220	＜0.001/-0.260	0.551/-0.045	0.037/-0.150	0.379/-0.039	0.154/-0.110	＜0.001/-0.290	0.001/-0.150	＜0.001/-0.210	0.002/-0.250	＜0.001/-0.250	0.032/0.200	＜0.001/-0.250	0.031/-0.290	0.736/0.038
CD8 T cells	0.128/-0.170	0.001/-0.160	0.008/-0.080	0.119/-0.089	0.648/-0.079	0.015/-0.096	0.015/-0.110	0.349/0.140	0.042/0.160	＜0.001/0.160	0.592/0.041	0.815/0.010	0.815/0.030	0.074/0.077	0.001/-0.200	0.764/0.025	＜0.001/0.180	0.517/-0.034	＜0.001/-0.160	0.002/-0.130	0.002/-0.140	0.518/-0.071	＜0.001/-0.200	0.437/0.059	0.026/-0.160	0.149/0.065	0.834/-0.016	0.002/-0.190	0.022/0.110	＜0.001/-0.240	＜0.001/-0.380	0.686/-0.018	0.587/-0.050	0.054/-0.082	0.049/-0.260	＜0.001/0.550
T helper cells	0.271/0.130	＜0.001/0.300	＜0.001/0.320	＜0.001/0.260	0.064/0.310	＜0.001/0.280	＜0.001/0.250	＜0.001/0.750	＜0.001/0.400	＜0.001/0.470	＜0.001/0.380	＜0.001/0.240	＜0.001/0.460	＜0.001/0.370	＜0.001/0.350	＜0.001/0.290	＜0.001/0.490	＜0.001/0.430	＜0.001/0.160	＜0.001/0.300	0.001/0.140	0.025/0.240	＜0.001/0.210	＜0.001/0.320	＜0.001/0.380	＜0.001/0.500	＜0.001/0.410	0.002/0.190	＜0.001/0.440	＜0.001/0.360	0.104/0.130	＜0.001/0.260	＜0.001/0.560	＜0.001/0.390	0.076/0.240	＜0.001/0.850
T cells regulatory (Tregs)	0.041/-0.230	＜0.001/-0.230	＜0.001/-0.250	＜0.001/-0.220	0.244/-0.200	＜0.001/-0.230	＜0.001/-0.280	0.889/0.021	0.256/0.090	0.022/-0.087	0.405/-0.064	＜0.001/-0.170	0.960/-0.006	＜0.001/-0.180	＜0.001/-0.340	0.021/-0.190	0.005/-0.120	0.007/-0.140	＜0.001/-0.240	＜0.001/-0.210	＜0.001/-0.280	0.016/-0.260	0.002/-0.160	0.090/-0.130	0.247/-0.086	0.081/-0.078	0.280/-0.084	＜0.001/-0.240	＜0.001/-0.360	0.006/-0.140	＜0.001/-0.360	＜0.001/-0.340	0.001/-0.310	＜0.001/-0.360	0.080/-0.240	＜0.001/-0.420
Tcm	0.417/0.093	＜0.001/0.240	＜0.001/0.280	＜0.001/0.210	0.541/0.110	＜0.001/0.360	＜0.001/0.370	0.001/0.450	0.673/-0.033	＜0.001/0.220	＜0.001/0.410	＜0.001/0.170	0.075/0.220	＜0.001/0.300	＜0.001/0.350	0.026/0.180	＜0.001/0.160	＜0.001/0.200	＜0.001/0.330	＜0.001/0.410	＜0.001/0.230	＜0.001/0.390	＜0.001/0.490	＜0.001/0.340	＜0.001/0.380	＜0.001/0.490	＜0.001/0.360	0.075/0.110	＜0.001/0.430	＜0.001/0.320	＜0.001/0.330	＜0.001/0.180	＜0.001/0.430	＜0.001/0.470	0.114/0.210	＜0.001/0.670
Tem	0.718/-0.041	0.002/-0.150	0.015/-0.073	0.104/0.093	0.312/0.170	0.312/-0.040	0.109/-0.073	0.646/-0.068	0.356/0.073	0.788/0.010	0.010/0.200	0.430/-0.035	0.687/-0.051	＜0.001/0.170	0.819/-0.014	0.006/-0.220	0.088/-0.074	0.718/0.019	0.215/0.039	0.003/0.130	0.569/0.025	0.518/0.071	0.044/0.100	0.885/0.011	0.978/-0.002	0.308/0.046	0.292/0.082	0.004/-0.180	0.182/-0.062	0.508/0.034	0.560/0.047	0.015/-0.110	0.071/-0.170	＜0.001/-0.150	0.123/0.210	0.343/-0.110
TFH	0.003/-0.330	0.001/-0.170	0.075/-0.054	0.303/-0.059	0.794/-0.045	＜0.001/-0.140	＜0.001/-0.190	0.578/0.083	0.504/0.053	＜0.001/-0.220	0.099/-0.130	0.001/-0.150	0.765/0.038	＜0.001/-0.190	＜0.001/-0.230	0.963/0.004	＜0.001/-0.290	＜0.001/0.200	＜0.001/-0.130	0.244/-0.050	0.001/-0.150	0.468/0.079	0.159/-0.073	0.230/-0.090	0.321/0.074	0.536/-0.028	0.676/0.033	＜0.001/-0.280	＜0.001/-0.220	0.001/-0.170	0.545/-0.049	0.012/-0.110	0.637/-0.044	＜0.001/-0.200	0.576/-0.076	0.437/0.088
Tgd	0.823/-0.026	0.523/-0.031	0.029/-0.066	＜0.001/-0.200	0.403/0.140	0.487/0.027	0.802/0.011	0.904/0.018	0.195/-0.100	＜0.001/0.350	＜0.001/0.480	0.005/-0.120	0.448/0.096	＜0.001/-0.230	＜0.001/-0.290	0.061/-0.150	＜0.001/0.330	＜0.001/-0.200	＜0.001/-0.160	＜0.001/-0.170	＜0.001/-0.160	0.059/-0.200	0.154/-0.073	0.025/-0.170	0.016/0.180	＜0.001/-0.160	0.217/0.096	0.900/0.008	＜0.001/0.250	0.711/-0.019	0.290/-0.085	0.021/-0.100	0.196/-0.120	0.324/0.042	0.445/-0.100	0.010/0.290
Th1 cells	0.014/-0.280	＜0.001/-0.300	＜0.001/-0.240	＜0.001/-0.290	0.404/-0.140	＜0.001/-0.220	＜0.001/-0.270	0.604/-0.077	0.865/-0.013	＜0.001/-0.260	0.012/-0.019	＜0.001/-0.190	0.445/0.096	0.003/-0.130	0.002/-0.180	0.347/-0.077	＜0.001/-0.260	0.519/0.033	＜0.001/-0.270	＜0.001/-0.200	＜0.001/-0.340	0.138/-0.160	＜0.001/-0.230	0.723/-0.027	0.215/-0.092	＜0.001/-0.170	0.862/0.014	＜0.001/-0.430	＜0.001/-0.170	0.002/-0.160	＜0.001/-0.430	＜0.001/-0.180	0.008/-0.240	0.011/-0.110	＜0.001/-0.460	0.484/0.079
Th2 cells	0.046/0.220	0.138/-0.073	0.121/-0.047	0.060/0.110	0.309/-0.170	0.051/-0.077	0.004/-0.130	0.005/0.400	0.139/0.120	0.051/0.074	0.092/0.130	0.112/0.071	0.386/0.110	＜0.001/-0.260	＜0.001/-0.230	0.106/-0.130	0.009/0.110	＜0.001/0.340	＜0.001/-0.140	＜0.001/-0.150	＜0.001/-0.180	0.568/-0.062	0.181/-0.069	0.733/-0.026	0.332/0.072	0.160/0.063	0.093/0.130	0.555/0.037	0.005/0.130	0.057/0.098	0.001/0.260	＜0.001/-0.210	0.030/0.200	＜0.001/0.170	0.070/-0.240	0.006/0.300
Th17 cells	0.118/-0.180	0.634/0.023	0.769/0.009	0.256/-0.065	0.366/0.150	0.005/-0.110	0.027/-0.100	0.366/-0.130	0.135/0.120	0.002/-0.120	0.001/-0.240	＜0.001/-0.210	0.002/-0.380	0.086/0.074	0.551/-0.035	0.005/-0.230	0.107/-0.070	0.469/-0.038	＜0.001/-0.140	0.242/-0.051	＜0.001/-0.160	0.226/-0.130	0.608/-0.026	0.051/-0.150	0.198/0.096	0.305/-0.046	0.017/-0.190	＜0.001/-0.240	＜0.001/-0.320	0.027/-0.110	0.209/-0.100	0.142/0.065	0.052/0.180	＜0.001/-0.160	0.002/-0.400	＜0.001/-0.400
Cytotoxic cells	0.006/-0.310	＜0.001/-0.260	＜0.001/-0.270	＜0.001/-0.310	0.022/-0.380	＜0.001/-0.350	＜0.001/-0.390	0.608/-0.076	0.527/-0.050	＜0.001/-0.240	＜0.001/-0.410	＜0.001/-0.190	0.265/-0.140	0.052/-0.084	＜0.001/-0.340	0.196/-0.110	＜0.001/-0.170	＜0.001/-0.310	＜0.001/-0.240	＜0.001/-0.220	＜0.001/-0.240	＜0.001/-0.420	＜0.001/-0.340	0.172/-0.100	＜0.001/-0.300	＜0.001/-0.170	0.009/-0.200	＜0.001/-0.320	＜0.001/-0.230	＜0.001/-0.280	＜0.001/-0.410	＜0.001/-0.270	＜0.001/-0.550	＜0.001/-0.330	＜0.001/-0.490	0.436/-0.088
